# Supplementary material for: An engineered miniACE2 protein secreted by mesenchymal stromal cells effectively neutralizes multiple SARS-CoV- 2 variants in vitro
Source: Mol Med. 2025 Apr 23;31:151. doi: 10.1186/s10020-025-01190-w (PMC12016477; doi:10.1186/s10020-025-01190-w)
Supplement: Supplementary file 1 — Additional file 1. [file 10020_2025_1190_MOESM1_ESM.xlsx]

## Sheet: Datasheet BP9, BP11
	Wuhan
	Sample	Absorbance	% Neutralization	Average	Result	Sample	Absorbance	% Neutralization	Average	Result	Sample	Absorbance	% Neutralization	Average	Result	Sample	Absorbance	% Neutralization	Average	Result
	CN	2.911	0.842	0.823	Negative	4:3 wtMSC0923	2.648	8.2679	5.34642	Negative	4:3 BP9-MSC0923	2.966	2.74827	3.89915	Negative	4:3 BP11-MSC0923	2.617	9.3418	4.20323	Negative
		2.898	0.392				2.856	1.06236				2.729	5.46189				2.817	2.41339
		2.851	1.235				2.693	6.70901				2.786	3.4873				2.862	0.854503
	CP	0.115	96.016	95.9927	Positive	4;3 wtMSC0996	2.676	7.29792	8.17552	Negative	4:3 BP9-MSC0996	2.971	2.92148	2.00154	Negative	4:3 BP11-MSC0996	2.646	8.33718	7.40955	Negative
		0.117	95.946				2.677	7.26328				2.902	0.531178				2.627	8.99538
		0.115	96.016				2.599	9.96536				2.813	2.55196				3.028	4.89607
	4:3 wtMSC0915	3.281	13.66	7.5479	Negative	4:3 BP9-MSC0915	3.108	7.66744	7.77521	Negative	4:3 BP11-MSC0915	2.69	6.81293	6.26636	Negative
		2.857	1.0277				2.703	6.36259				2.647	8.30254
		2.657	7.956				3.155	9.29561				2.993	3.6836
	Mu
	Sample	Absorbance	% Neutralization	Average	Result	Sample	Absorbance	% Neutralization	Average	Result	Sample	Absorbance	% Neutralization	Average	Result	Sample	Absorbance	% Neutralization	Average	Result
	CN	2.314	1.27986	0.938567	Negative	4:3 wtMSC0923	2.144	8.53242	9.88339	Negative	4:3 BP9-MSC0923	1.932	17.5768	14.9317	Negative	4:3 BP11-MSC0923	2.001	14.6331	11.4903	Negative
		2.341	0.127986				2.119	9.59898				2.015	14.0358				2.034	13.2253
		2.377	1.40785				2.074	11.5188				2.035	13.1826				2.189	6.61263
	CP	0.108	95.3925	95.1792	Positive	4;3 wtMSC0996	2.099	10.4522	8.26223	Negative	4:3 BP9-MSC0996	2.04	12.9693	12.2867	Negative	4:3 BP11-MSC0996	2.098	10.4949	11.8316	Negative
		0.122	94.7952				2.169	7.46587				2.069	11.7321				2.152	8.19113
		0.109	95.3498				2.183	6.8686				2.059	12.1587				2.738	16.8089
	4:3 wtMSC0915	2.033	13.2679	12.7702	Negative	4:3 BP9-MSC0915	2.201	6.10068	12.7418	Negative	4:3 BP11-MSC0915	2.033	13.2679	11.3908	Negative
		2.104	10.2389				1.923	17.9608				2.123	9.42833
		1.997	14.8038				2.012	14.1638				2.075	11.4761
	BA.1
	Sample	Absorbance	% Neutralization	Average	Result	Sample	Absorbance	% Neutralization	Average	Result	Sample	Absorbance	% Neutralization	Average	Result	Sample	Absorbance	% Neutralization	Average	Result
	CN	2.155	3.89475	2.5965	Negative	4:3 wtMSC0923	2.31	3.01769	4.61325	Negative	4:3 BP9-MSC0923	2.199	1.93251	2.4974	Negative	4:3 BP11-MSC0923	2.233	0.416233	5.7232	Negative
		2.281	1.72439				2.086	6.9719				2.22	0.995986				2.043	8.88955
		2.291	2.17036				2.156	3.85016				2.14	4.5637				2.066	7.86383
	CP	0.108	95.1836	95.0052	Positive	4;3 wtMSC0996	2.124	5.27724	3.62222	Negative	4:3 BP9-MSC0996	2.154	3.93935	5.12859	Negative	4:3 BP11-MSC0996	2.036	9.20172	6.33269	Negative
		0.12	94.6484				2.244	0.0743273				2.095	6.57054				2.232	0.460829
		0.108	95.1836				2.366	5.51509				2.133	4.87587				2.033	9.33551
	4:3 wtMSC0915	2.383	6.27323	5.63897	Negative	4:3 BP9-MSC0915	2.406	7.29894	5.77771	Negative	4:3 BP11-MSC0915	2.081	7.19489	6.88271	Negative
		2.129	5.05426				2.112	5.8124				2.141	4.5191
		2.117	5.58942				2.337	4.22179				2.042	8.93415
	BA.2
	Sample	Absorbance	% Neutralization	Average	Result	Sample	Absorbance	% Neutralization	Average	Result	Sample	Absorbance	% Neutralization	Average	Result	Sample	Absorbance	% Neutralization	Average	Result
	CN	3.076	1.46289	0.975263	Negative	4:3 wtMSC0923	2.98	4.53817	5.68073	Negative	4:3 BP9-MSC0923	2.84	9.02296	8.88414	Negative	4:3 BP11-MSC0923	2.813	9.88788	10.2723	Negative
		3.151	0.939669				2.933	6.04378				2.9	7.10091				2.791	10.5926
		3.138	0.523225				2.92	6.46022				2.793	10.5286				2.799	10.3364
	CP	0.115	96.3161	96.1986	Positive	4;3 wtMSC0996	2.924	6.33209	5.52056	Negative	4:3 BP9-MSC0996	2.89	7.42125	7.28243	Negative	4:3 BP11-MSC0996	2.788	10.6887	10.8809	Negative
		0.125	95.9957				2.966	4.98665				2.861	8.35024				2.716	12.9952
		0.116	96.284				2.958	5.24293				2.932	6.07581				2.842	8.95889
	4:3 wtMSC0915	3.039	2.64816	1.83663	Negative	4:3 BP9-MSC0915	3.05	2.29578	5.27496	Negative	4:3 BP11-MSC0915	2.934	6.01175	7.85905	Negative
		3.067	1.7512				2.893	7.32515				2.835	9.18313
		3.087	1.11052				2.928	6.20395				2.86	8.38227

## Sheet: Datasheet BP2
	Wuhan
	Sample	Absorbance	% Neutralization	Average	Result	Sample	Absorbance	% Neutralization	Average	Result	Sample	Absorbance	% Neutralization	Average	Result	Sample	Absorbance	% Neutralization	Average	Result	Sample	Absorbance	% Neutralization	Average	Result
	CN	2.748	0.548847	2.48811	Negative	4:2 wtMSC0923	2.798	2.37834	2.25637	Negative	4:2 BP2-MSC0923	1.537	43.7614	45.9812	Positive	4:3 wtMSC0923	2.664	1.427	1.56117	Negative	4:3 BP2-MSC0923	0.996	63.5565	65.2763	Positive
		2.82	3.18332				2.655	2.85401				1.44	47.3106				2.83	2.26857				0.968	64.581
		2.631	3.73216				2.691	1.53677				1.452	46.8716				2.68	0.987925				0.883	67.6912
	CP	0.155	94.3286	94.2798	Positivo	4:2 wtMSC0996	2.91	6.4764	5.3787	Negative	4:2 BP2-MSC0996	2.277	16.685	18.6974	Negative	4:3 wtMSC0996	2.763	1.09769	3.65898	Negative	4:3 BP2-MSC0996	1.93	29.3816	32.199	Positive
		0.155	94.3286				2.942	7.64727				2.208	19.2097				2.584	5.45188				1.906	30.2598
		0.159	94.1822				2.678	2.01244				2.181	20.1976				2.612	4.42737				1.723	36.9557
	4:2 wtMSC0915	2.774	1.50018	1.70111	Negative	4:2 BP2-MSC0915	1.555	43.1028	42.5174	Positive	4:3 wtMSC0915	2.664	2.5247	2.67106	Negative	4:3 BP2-MSC0915	1.162	57.4826	60.2025	Positive
		2.68	1.92				1.612	41.0172				2.83	3.54921				1.02	62.6784
		2.779	1.68313				1.546	43.4321				2.68	1.93926				1.081	60.4464
	Mu
	Sample	Absorbance	% Neutralization	Average	Result	Sample	Absorbance	% Neutralization	Average	Result	Sample	Absorbance	% Neutralization	Average	Result	Sample	Absorbance	% Neutralization	Average	Result	Sample	Absorbance	% Neutralization	Average	Result
	CN	3.02	3.41285	3.18076	Negative	4:2 wtMSC0923	2.826	3.23022	2.35133	Negative	4:2 BP2-MSC0923	1.789	38.7399	38.4888	Positive	4:3 wtMSC0923	2.847	2.51113	2.1687	Negative	4:3 BP2-MSC0923	1.538	47.3348	50.8732	Positive
		2.96	1.35829				2.839	2.78507				1.798	38.4317				2.858	2.13446				1.424	51.2384
		2.781	4.77114				2.89	1.03869				1.802	38.2947				2.866	1.86052				1.342	54.0463
	CP	0.145	95.0348	94.8522	Positive	4:2 wtMSC0996	2.997	2.62527	1.22513	Negative	4:2 BP2-MSC0996	2.212	24.2552	21.7327	Negative	4:3 wtMSC0996	2.966	1.56375	2.19534	Negative	4:3 BP2-MSC0996	1.789	38.7399	38.4888	Positive
		0.145	95.0348				2.9	0.696268				2.281	21.8925				2.869	1.75779				1.798	38.4317
		0.161	94.4869				2.91	0.353841				2.364	19.0503				2.825	3.26447				1.802	38.2947
	4:2 wtMSC0915	2.883	1.27839	2.25621	Negative	4:2 BP2-MSC0915	1.644	43.7051	44.9264	Positive	4:3 wtMSC0915	2.958	1.28981	1.72355	Negative	4:3 BP2-MSC0915	1.066	63.495	63.6792	Positive
		2.975	1.87193				1.586	45.6911				3.015	3.24164				1.096	62.47
		3.026	3.61831				1.595	45.3829				2.939	0.639196				1.02	65.0725
	BA.1
	Sample	Absorbance	% Neutralization	Average	Result	Sample	Absorbance	% Neutralization	Average	Result	Sample	Absorbance	% Neutralization	Average	Result	Sample	Absorbance	% Neutralization	Average	Result	Sample	Absorbance	% Neutralization	Average	Result
	CN	2.748	0.548847	2.48811	Negative	4:2 wtMSC0923	2.548	6.76912	9.17185	Negative	4:2 BP2-MSC0923	2.171	20.5635	18.5266	Negative	4:3 wtMSC0923	2.34	14.3798	15.0506	Negative	4:3 BP2-MSC0923	1.677	38.6389	40.0049	Positive
		2.82	3.18332				2.503	8.41566				2.25	17.6729				2.305	15.6604				1.597	41.566
		2.631	3.73216				2.396	12.3308				2.259	17.3436				2.32	15.1116				1.645	39.8097
	CP	0.155	94.3286	94.2798	Positive	4:2 wtMSC0996	2.446	10.5013	15.941	Negative	4:2 BP2-MSC0996	1.749	36.0044	18.9901	Negative	4:3 wtMSC0996	2.391	12.5137	15.5507	Negative	4:3 BP2-MSC0996	2.104	23.015	28.1376	Negative
		0.155	94.3286				2.275	16.7581				2.476	9.40359				2.39	12.5503				1.919	29.7841
		0.159	94.1822				2.171	20.5635				2.417	11.5624				2.143	21.588				1.869	31.6136
	4:2 wtMSC0915	2.336	14.5262	23.9663	Negative	4:2 BP2-MSC0915	2.436	10.8672	10.6232	Negative	4:3 wtMSC0915	2.243	17.929	18.4047	Negative	4:3 BP2-MSC0915	1.713	37.3216	34.2847	Positive
		2.131	22.0271				2.501	8.48884				2.111	22.7589				1.742	36.2605
		1.767	35.3458				2.391	12.5137				2.336	14.5262				1.933	29.2719
	BA.2
	Sample	Absorbance	% Neutralization	Average	Result	Sample	Absorbance	% Neutralization	Average	Result	Sample	Absorbance	% Neutralization	Average	Result	Sample	Absorbance	% Neutralization	Average	Result	Sample	Absorbance	% Neutralization	Average	Result
	CN	3.02	3.41285	3.18076	Negative	4:2 wtMSC0923	2.944	0.81041	9.74014	Negative	4:2 BP2-MSC0923	1.708	41.5135	39.459	Positive	4:3 wtMSC0923	2.772	5.07933	5.94681	Negative	4:3 BP2-MSC0923	1.32	54.7997	54.1377	Positive
		2.96	1.35829				2.438	16.5164				1.817	37.7811				2.716	6.99692				1.298	55.553
		2.781	4.77114				2.573	11.8936				1.779	39.0823				2.752	5.76418				1.4	52.0603
	CP	0.145	95.0348	94.8522	Positive	4:2 wtMSC0996	2.87	1.72355	3.64875	Negative	4:2 BP2-MSC0996	2.275	22.0979	27.9763	Negative	4:3 wtMSC0996	2.768	5.2163	4.64559	Negative	4:3 BP2-MSC0996	1.916	34.3911	34.1856	Positive
		0.145	95.0348				3.08	5.46741				1.817	37.7811				2.92	0.0114142				1.888	35.3498
		0.161	94.4869				3.03	3.75528				2.218	24.0498				2.666	8.70905				1.962	32.8159
	4:2 wtMSC0915	2.832	3.02477	3.61831	Negative	4:2 BP2-MSC0915	1.893	35.1786	35.0645	Positive	4:3 wtMSC0915	2.811	3.74386	4.2499	Negative	4:3 BP2-MSC0915	1.303	55.3818	49.1725	Positive
		2.784	4.66842				1.977	32.3022				2.787	4.56569				1.546	47.0608
		2.828	3.16174				1.819	37.7126				3.05	4.44013				1.604	45.0748
